# Supplementary material for: Aflatoxin B1 Contamination Association with the Seed Coat Biochemical Marker Polyphenol in Peanuts Under Intermittent Drought
Source: J Fungi (Basel). 2024 Dec 10;10(12):850. doi: 10.3390/jof10120850 (PMC11679287; doi:10.3390/jof10120850)
Supplement: Supplementary file 1 [file jof-10-00850-s001.zip]

Archive with 1 entries (1 files):
- jof-3172296-supplementary.pdf
